# Supplementary material for: Specific Composition Diets and Improvement of Symptoms of Immune-Mediated Inflammatory Diseases in Adulthood—Could the Comparison Between Diets Be Improved?
Source: Nutrients. 2025 Jan 29;17(3):493. doi: 10.3390/nu17030493 (PMC11819864; doi:10.3390/nu17030493)
Supplement: Supplementary file 1 [file nutrients-17-00493-s001.zip]

Archive with 1 entries (1 files):
- nutrients-3422222-supplementary.docx
